# Supplementary material for: Benchmarking Spike-Based Visual Recognition: A Dataset and Evaluation
Source: Front Neurosci. 2016 Nov 2;10:496. doi: 10.3389/fnins.2016.00496 (PMC5090001; doi:10.3389/fnins.2016.00496)
Supplement: Supplementary Table 1 — Simulation parameters for FoCal ganglion cells. [file Table1.csv]

Layer	Centre type	Matrix width	Centre std. dev. ($\sigma_c$)	Surround std. dev. ($\sigma_s$)	Sampling resolution (cols;rows)
1	\textsc{OFF}	3	0.8	$6.7 \times \sigma_c$	1; 1
2	\textsc{ON}	11	1.04	$6.7 \times \sigma_c$	1; 1
3	\textsc{OFF}	61	8	$4.8 \times \sigma_c$	5; 3
4	\textsc{ON}	243	10.4	$4.8 \times \sigma_c$	5; 3
