# Supplementary material for: Benchmarking Spike-Based Visual Recognition: A Dataset and Evaluation
Source: Front Neurosci. 2016 Nov 2;10:496. doi: 10.3389/fnins.2016.00496 (PMC5090001; doi:10.3389/fnins.2016.00496)
Supplement: Supplementary Table 2 — Parameter setting for the current-based LIF neurons using PyNN. [file Table2.csv]

Parameters	Values	Units
cm	0.25	nF
tau\_m	20.0	ms
tau\_refrac	2.0	ms
v\_reset	-70.0	mV
v\_rest	-65.0	mV
v\_thresh	-50.0	mV
