# Supplementary material for: Benchmarking Spike-Based Visual Recognition: A Dataset and Evaluation
Source: Front Neurosci. 2016 Nov 2;10:496. doi: 10.3389/fnins.2016.00496 (PMC5090001; doi:10.3389/fnins.2016.00496)
Supplement: Supplementary Table 3 — Default parameters of the Leaky Integrate-and-Fire Model used in the DBN simulations. [file Table3.csv]

Parameters	Values	Units
tau\_m	5	s
tau\_refrac	2.0	ms
v\_reset	0.0	mV
v\_rest	0.0	mV
v\_thresh	1.0	mV
